# Supplementary material for: Interplay Between Composition and Cycling Performance of Pre-Lithiated SiOx-Si-C Composite Anodes for Lithium–Sulfur Full Cells
Source: Materials (Basel). 2025 Feb 27;18(5):1053. doi: 10.3390/ma18051053 (PMC11901105; doi:10.3390/ma18051053)
Supplement: Supplementary file 1 [file materials-18-01053-s001.zip]

Archive with 1 entries (1 files):
- materials-3442913-supplementary.pdf
